# Supplementary material for: Modeling of the Senescence-Associated Phenotype in Human Skin Fibroblasts
Source: Int J Mol Sci. 2022 Jun 27;23(13):7124. doi: 10.3390/ijms23137124 (PMC9266450; doi:10.3390/ijms23137124)
Supplement: Supplementary file 1 [file ijms-23-07124-s001.zip]

Archive with 1 entries (1 files):
- ijms-1775102-supplementary.pdf
